# Supplementary material for: Cortical Excitability across the ALS Clinical Motor Phenotypes
Source: Brain Sci. 2021 May 28;11(6):715. doi: 10.3390/brainsci11060715 (PMC8230203; doi:10.3390/brainsci11060715)
Supplement: Supplementary file 1 [file brainsci-11-00715-s001.zip]

Archive with 1 entries (1 files):
- brainsci-1215959-supplementary.pdf
